# Supplementary material for: NLLSS: Predicting Synergistic Drug Combinations Based on Semi-supervised Learning
Source: PLoS Comput Biol. 2016 Jul 14;12(7):e1004975. doi: 10.1371/journal.pcbi.1004975 (PMC4945015; doi:10.1371/journal.pcbi.1004975)
Supplement: S1 Table — (XLS) [file pcbi.1004975.s006.xls]

## Sheet: Sheet1
Drug	Antifungal activity	Evidence	PMID
Allicin	yes	Davis SR, 2005	15743425
Alverine citrate	yes	Giaever et al., 2004	14718668
Amiodarone	yes	Courchesne, William E 2004	Patent
Amitriptyline	no
Amphotericin B	yes	Baginski, M., and J. Czub 2009	19689243
Beauvericin	yes	Fukuda et al., 2004	15112960
Benomyl	yes	Fukui et al., 1974	http://agris.fao.org/agris-search/search/display.do?f=1975/JA/JA75019.xml;JA7402445
Berberine	yes	Freile et al., 2006	14630179
Calyculin A	yes	Fusetani et al., 1993;Mayer et al., 2007	17392033
Camptothecin	yes	Li et al., 2005	15631505
Cantharidin	no
Carboplatin	no
Caspofungin	yes	van Vianen et al., 2006	16464895
Chlorpromazine	yes	van Vianen et al., 2006	16464895
Ciclopirox	yes	Leem et al., 2003;Niewerth et al., 2003	12661761
Cladribine	no
Clomipramine	no
Clotrimazole	yes	OSPAR Commission 2005	17668193
Cyclosporine A	yes	Rodriguez et al., 2006	16478497
Dacarbazine	no
Desipramine	no
Disulfiram	yes	Khan et al., 2007	17667894
Doxycycline	no
Econazole	yes	Thienpont et al., 1975	1173036
Estradiol	no
Fenpropimorph	yes	Marcireau et al., 1990	2203312
FK506	yes	Brizuela et al., 1991	1715022
FK520	yes	Motamedi et al., 1996	8752344
Fluconazole	yes	Odds et al., 1986	3021710
Flucytosine	yes	Schwarz et al., 2003	14506059
Geldanamycin	yes	DeBoer et al., 1970	5459626
Haloprogin	yes	Harrison et al., 1970	5422306
Hygromycin B	yes	McGuire et al., 1953	9694829
Ibuprofen	yes	Pina-Vaz et al., 2000	10966233
Itraconazole	yes	Espinel-Ingroff A et al.,1984	6089654
Kanamycin	no
Ketoconazole	yes	Thienpont et al., 1979	446651
Latrunculin A	no
Lovastatin	yes	Chamilos et al., 2006	16377673
Meclocycline	no
Methoxsalen	no
Metronidazole	no
Micafungin	yes	Nakai et al., 2003	12654673
Miconazole	yes	Botter AA 1971	4251820
MMS	no
Mycophenolic acid	yes	Odds FC 2000	10785633
Myriocin	yes	Kluepfel et al., 1972	5034807
Nitroprusside	no
Nystatin	yes	Droughet E 1955	14384762
Ofloxacin	no
Pentamidine	yes	Andleigh H.S. 1955	14381619
Pentolinium	no
Perphenazine	no
Phenazopyridine	no
Phenelzine	no
Posaconazole	yes	Galgiani et al., 1997	8980776
Radicicol	yes	Fujita K 1999	16232632
Rapamycin	yes	Vézina et al., 1975	1102508
Retigeric acid B	yes	Sun et al., 2009	20002912
Ribavirin	no
Sulconazole	yes	Zaro et al., 1982	7122521
Tamoxifen	yes	Dolan et al., 2009	19487443
Terbinafine	yes	Abdel-Rahman SM, Nahata MC 1997	9101008
Tetracycline	no
Triamterene	no
Tunicamycin	yes	Nikawa et al., 1994;Hawser et al., 1999; Marini et al., 2003	7741664; 10223599; 12890537
Verapamil	yes	Afeltra J and Verweij PE 2003	12884072
Voriconazole	yes	Barry et al., 1996 ; George et al., 1996	8843312; 8787885
Wortmannin	yes	Briana et al., 1957	1733924
