# Supplementary material for: NLLSS: Predicting Synergistic Drug Combinations Based on Semi-supervised Learning
Source: PLoS Comput Biol. 2016 Jul 14;12(7):e1004975. doi: 10.1371/journal.pcbi.1004975 (PMC4945015; doi:10.1371/journal.pcbi.1004975)
Supplement: S9 Table — (XLS) [file pcbi.1004975.s014.xls]

## Sheet: drug target
Drug	Target	Reference (PMID or Drugbank ID)
alverine citrate	ergosterol biosynthesis	14718668
	Erg24
Amiodarone	Potassium voltage-gated channel subfamily H member 2	DB01118
	Beta-1 adrenergic receptor
	Alpha-1A adrenergic receptor
Amitriptyline	Alpha-2A adrenergic receptor	DB00321
	Sodium-dependent noradrenaline transporter
	Sodium-dependent serotonin transporter
	Potassium voltage-gated channel subfamily KQT member 2
amphotericin B	Ergosterol biosynthetic protein 28	DB00681
Beauvericin	cholesterol acyltransferase (ACAT)	1473990
Berberine	HTH-type transcriptional regulator qacR	DB04115
Camptothecin	DNA topoisomerase 1	DB04690
caspofungin	Beta-1,3-glucan synthase	DB00520
Chlorpromazine	5-hydroxytryptamine 2A receptor	DB00477
	Serum albumin
	D(2) dopamine receptor
cladribine	Purine nucleoside phosphorylase	DB00242
	DNA
	Adenosine deaminase
Clomipramine	Glutathione S-transferase pi	DB01242
	5-hydroxytryptamine 2A receptor
	Sodium-dependent noradrenaline transporter
	Sodium-dependent serotonin transporter
cyclosporine A	Calcium signal-modulating cyclophilin ligand	DB00091
	Peptidyl-prolyl cis-trans isomerase A
	Multidrug resistance protein 1
	Photoreceptor
	Calcineurin subunit B isoform 2
dacarbazine	DNA polymerase subunit alpha B	DB00851
Desipramine	Muscarinic acetylcholine receptor M1	DB01151
	Beta-1 adrenergic receptor
	Histamine H1 receptor
	Sodium-dependent noradrenaline transporter
	Muscarinic acetylcholine receptor M2
	Beta-2 adrenergic receptor
	Sodium-dependent serotonin transporter
	Sphingomyelin phosphodiesterase
disulfiram	Aldehyde dehydrogenase, mitochondrial	DB00822
	Translocator protein
Doxycycline	30S ribosomal protein S4	DB00254
	30S ribosomal protein S9
	50S ribosomal protein L10
	16S rRNA
econazole	Cytochrome P450 51	DB01127
estradiol	Estrogen receptor	DB00783
	Sex hormone-binding globulin
	Estrogen receptor beta
	Orphan nuclear receptor PXR
fenpropimorph	C-8 sterol isomerase	14718668
	C-14 sterol reductase
	Erg2	15919724
	Erg24
FK506	FKBP-type peptidyl-prolyl cis-trans isomerase fkpA	DB00864
	FK506-binding protein 1A
fluconazole	Cytochrome P450 51	DB00196
	Cytochrome P450 51A1
Flucytosine	DNA (cytosine-5)-methyltransferase 1	DB01099
	Thymidylate synthase
Geldanamycin	Heat shock protein HSP 90-alpha	DB02424
	ATP-dependent molecular chaperone HSP82
Hygromycin B	30S ribosomal	18567815
Ibuprofen	Prostaglandin G/H synthase 1	DB01050
	Prostaglandin G/H synthase 2
	Serum albumin
Itraconazole	Cytochrome P450 51	DB01167
	Cytochrome P450 51A1
	Multidrug resistance protein 1
Kanamycin	30S ribosomal protein S12	DB01172
	16S rRNA
ketoconazole	Cytochrome P450 52	DB01026
	Cytochrome P450 51A2
latrunculin A	actin monomer	18298079
Lovastatin	3-hydroxy-3-methylglutaryl-coenzyme A reductase	DB00227
meclocycline	30S ribosomal protein	18564249
methoxsalen	Cytochrome P450 2A6	DB00553
	DNA
miconazole	Cytochrome P450 52	DB01110
	Cytochrome P450 51A2
	Calmodulin
	Calcium-transporting ATPase type 2C member 1
nitroprusside	Atrial natriuretic peptide receptor A	DB00325
ofloxacin	DNA gyrase subunit A	DB01165
	DNA topoisomerase 4 subunit A
	DNA topoisomerase 2-alpha
pentamidine	HTH-type transcriptional regulator qacR	DB00738
	DNA
pentolinium	Neuronal acetylcholine receptor subunit alpha-10	DB01090
perphenazine	D(1A) dopamine receptor	DB00850
	Calmodulin
	Alpha-1A adrenergic receptor
	D(2) dopamine receptor
	Cytochrome P450 2D6
phenelzine	Membrane copper amine oxidase	DB00780
	Amine oxidase [flavin-containing] B
	Amine oxidase [flavin-containing] A
Radicicol	Endoplasmin	DB03758
	ATP-dependent molecular chaperone HSP82
retigeric acid B	ergosterol biosynthesis pathway	20002912
ribavirin	Cytosolic purine 5'-nucleotidase	DB00811
	RNA-directed RNA polymerase catalytic subunit
	Ectonucleotide pyrophosphatase/phosphodiesterase family member 1
	Large structural protein
	Inosine-5'-monophosphate dehydrogenase 1
	DNA
sulconazole	lanosterol 14 alpha-demethylase	10224154
tamoxifen	Estrogen receptor	DB00675
	Estrogen receptor beta
	Epoxide hydrolase 2
	Multidrug resistance protein 1
	Thymidine phosphorylase
Terbinafine	Squalene monooxygenase	DB00857
Tetracycline	30S ribosomal protein S4	DB00759
	30S ribosomal protein S9
	16S rRNA
	Major prion protein
triamterene	Amiloride-sensitive sodium channel subunit beta	DB00384
	Amiloride-sensitive sodium channel subunit alpha
	Amiloride-sensitive sodium channel subunit delta
	Amiloride-sensitive sodium channel subunit gamma
tunicamycin	GlcNAc phosphotransferase	2551897
verapamil	Voltage-dependent T-type calcium channel subunit alpha-1I	DB00661
	Potassium voltage-gated channel subfamily H member 2
	Sodium channel protein type 5 subunit alpha
	Carbonic anhydrase 1
	Voltage-dependent L-type calcium channel subunit beta-1
	Voltage-dependent L-type calcium channel subunit alpha-1C
	Voltage-dependent T-type calcium channel subunit alpha-1G
	Voltage-dependent calcium channel gamma-1 subunit
	ATP-sensitive inward rectifier potassium channel 11
	Voltage-dependent L-type calcium channel subunit beta-2
	Voltage-dependent L-type calcium channel subunit alpha-1S
	Voltage-dependent L-type calcium channel subunit beta-4
	Voltage-dependent L-type calcium channel subunit alpha-1F
	Voltage-dependent L-type calcium channel subunit beta-3
	Voltage-dependent L-type calcium channel subunit alpha-1D
wortmannin	phosphoinositide 3-kinases (PI3Ks)	10064595
allicin	cysteine protease	20692829
	glutathione	18155508
	RNA	http://www.ejbio.com/pps/2010/92.pdf
micafungin	Beta-1,3-glucan synthase	DB01141
posaconazole	Cytochrome P450 51	DB01263
voriconazole	Cytochrome P450 51	DB00582
