# Supplementary material for: NLLSS: Predicting Synergistic Drug Combinations Based on Semi-supervised Learning
Source: PLoS Comput Biol. 2016 Jul 14;12(7):e1004975. doi: 10.1371/journal.pcbi.1004975 (PMC4945015; doi:10.1371/journal.pcbi.1004975)
Supplement: S10 Table — (XLS) [file pcbi.1004975.s015.xls]

## Sheet: Sheet1
Principal drug ID	Adjuvant drug ID	Rank
24	5	1
4	27	2
31	25	3
22	35	4
31	11	5
37	35	6
31	41	7
11	35	8
11	65	9
50	61	10
31	28	11
25	35	12
57	54	13
61	11	14
33	33	15
30	37	16
24	55	17
24	6	18
7	33	19
24	20	20
50	41	21
24	29	22
30	7	23
53	65	24
30	15	25
37	54	26
51	27	27
31	4	28
18	27	29
31	2	30
50	17	31
5	27	32
26	27	33
37	61	34
57	41	35
31	12	36
24	49	37
15	54	38
4	5	39
31	52	40
2	35	41
31	36	42
15	42	43
2	33	44
31	66	45
25	65	46
30	33	47
24	33	48
30	27	49
35	52	50
32	35	51
38	17	52
4	65	53
50	25	54
48	39	55
48	35	56
30	2	57
24	58	58
31	48	59
57	17	60
62	35	61
24	60	62
32	33	63
45	27	64
57	61	65
62	33	66
22	54	67
1	33	68
31	1	69
15	61	70
54	27	71
18	33	72
37	42	73
57	22	74
30	36	75
44	33	76
31	24	77
4	17	78
24	27	79
21	33	80
30	20	81
44	35	82
56	27	83
57	47	84
12	35	85
30	66	86
30	1	87
15	5	88
30	24	89
24	19	90
12	33	91
1	35	92
38	41	93
23	27	94
30	48	95
4	25	96
30	4	97
21	35	98
38	11	99
24	35	100
50	57	101
33	65	102
61	57	103
19	61	104
31	27	105
30	12	106
25	61	107
22	42	108
11	28	109
24	26	110
7	65	111
53	54	112
31	35	113
11	42	114
22	5	115
61	28	116
57	16	117
61	5	118
25	11	119
43	61	120
38	57	121
52	27	122
48	33	123
45	49	124
57	28	125
50	5	126
31	33	127
26	33	128
38	25	129
30	49	130
30	52	131
4	54	132
50	28	133
30	35	134
30	29	135
53	42	136
59	61	137
5	33	138
24	51	139
45	33	140
21	61	141
25	54	142
24	9	143
24	56	144
30	6	145
24	62	146
31	60	147
61	27	148
51	33	149
23	33	150
15	22	151
37	41	152
11	41	153
53	5	154
20	53	155
30	55	156
38	5	157
14	61	158
21	5	159
49	23	160
15	47	161
56	35	162
9	27	163
4	24	164
59	41	165
4	57	166
37	11	167
4	42	168
24	65	169
20	49	170
20	51	171
30	26	172
15	16	173
57	24	174
53	61	175
52	33	176
47	23	177
54	33	178
57	64	179
30	58	180
24	23	181
25	25	182
45	23	183
38	28	184
11	3	185
21	41	186
57	57	187
1	65	188
32	65	189
19	17	190
25	42	191
20	27	192
24	3	193
30	56	194
62	65	195
3	11	196
22	41	197
21	65	198
2	65	199
11	25	200
12	65	201
44	65	202
11	17	203
22	28	204
37	64	205
57	49	206
48	65	207
3	61	208
25	17	209
37	25	210
61	33	211
61	37	212
11	11	213
59	27	214
25	28	215
52	61	216
47	27	217
4	21	218
45	61	219
22	22	220
31	39	221
61	7	222
43	17	223
61	15	224
43	11	225
24	42	226
15	11	227
19	11	228
24	64	229
7	5	230
31	50	231
37	22	232
59	11	233
22	11	234
11	64	235
37	47	236
37	24	237
30	65	238
4	15	239
14	17	240
15	28	241
38	15	242
14	11	243
23	65	244
21	11	245
11	24	246
35	35	247
57	3	248
3	27	249
46	35	250
57	56	251
23	35	252
38	7	253
22	16	254
24	32	255
4	7	256
48	5	257
37	17	258
22	47	259
33	5	260
37	16	261
11	47	262
38	37	263
15	41	264
11	22	265
53	11	266
53	41	267
38	27	268
4	52	269
22	25	270
43	57	271
7	42	272
11	16	273
61	26	274
31	26	275
33	42	276
18	65	277
22	17	278
37	57	279
11	57	280
30	62	281
4	37	282
23	24	283
50	37	284
44	5	285
29	27	286
23	64	287
12	5	288
39	60	289
4	64	290
53	28	291
59	5	292
38	52	293
50	15	294
50	7	295
61	52	296
56	43	297
15	25	298
61	24	299
33	54	300
2	5	301
61	1	302
20	39	303
53	47	304
61	36	305
47	61	306
19	57	307
61	4	308
4	12	309
52	65	310
4	48	311
24	63	312
25	57	313
24	54	314
61	66	315
7	54	316
4	4	317
56	61	318
61	2	319
35	23	320
3	17	321
48	42	322
31	14	323
31	51	324
53	64	325
24	59	326
21	26	327
61	12	328
57	60	329
19	25	330
3	25	331
4	49	332
31	62	333
59	26	334
17	27	335
57	51	336
61	48	337
5	49	338
54	5	339
45	5	340
59	57	341
36	60	342
4	3	343
4	2	344
15	49	345
19	41	346
4	66	347
60	27	348
62	5	349
24	53	350
3	5	351
14	57	352
4	58	353
61	56	354
56	40	355
50	27	356
53	22	357
48	61	358
55	61	359
32	5	360
45	17	361
31	19	362
57	52	363
48	60	364
1	5	365
4	60	366
45	6	367
24	39	368
56	52	369
56	5	370
58	27	371
52	24	372
24	50	373
45	15	374
11	49	375
43	41	376
14	25	377
56	60	378
52	64	379
15	3	380
19	5	381
37	49	382
53	24	383
6	27	384
24	22	385
31	53	386
4	36	387
45	11	388
38	20	389
22	3	390
53	16	391
14	41	392
7	49	393
57	59	394
31	3	395
48	52	396
25	24	397
21	57	398
45	41	399
21	28	400
4	22	401
18	42	402
51	49	403
59	28	404
5	65	405
26	65	406
25	64	407
47	35	408
55	27	409
54	60	410
26	49	411
43	25	412
47	41	413
8	27	414
21	56	415
18	61	416
47	50	417
31	65	418
53	20	419
4	1	420
59	56	421
23	61	422
57	20	423
61	35	424
56	58	425
57	15	426
24	8	427
46	27	428
12	61	429
24	16	430
35	50	431
46	51	432
14	5	433
49	27	434
45	7	435
43	5	436
61	20	437
7	61	438
31	54	439
31	18	440
49	35	441
37	51	442
51	65	443
46	39	444
45	65	445
38	24	446
18	57	447
47	17	448
53	62	449
24	13	450
35	27	451
33	49	452
55	52	453
56	14	454
4	16	455
45	55	456
4	47	457
49	50	458
55	60	459
46	53	460
5	5	461
3	33	462
38	49	463
50	52	464
21	42	465
31	59	466
50	20	467
38	33	468
45	29	469
10	60	470
31	40	471
2	25	472
25	49	473
3	35	474
36	35	475
19	27	476
15	51	477
15	17	478
50	35	479
57	7	480
57	26	481
25	3	482
48	59	483
53	49	484
30	3	485
10	35	486
16	35	487
44	61	488
56	59	489
18	54	490
43	28	491
57	62	492
4	6	493
48	54	494
18	11	495
3	52	496
3	28	497
24	30	498
57	12	499
59	33	500
30	42	501
45	28	502
45	37	503
4	38	504
45	42	505
48	3	506
13	27	507
11	20	508
54	65	509
45	57	510
7	60	511
18	41	512
4	55	513
56	33	514
37	20	515
33	61	516
30	64	517
51	5	518
54	20	519
16	50	520
43	7	521
43	15	522
43	37	523
30	60	524
12	25	525
46	18	526
56	7	527
34	27	528
22	2	529
25	47	530
39	35	531
18	58	532
24	21	533
55	35	534
14	27	535
57	48	536
21	24	537
19	7	538
19	15	539
19	37	540
55	17	541
19	28	542
59	35	543
2	61	544
31	43	545
50	49	546
57	37	547
24	38	548
54	58	549
22	15	550
31	30	551
18	20	552
56	41	553
50	33	554
47	20	555
31	42	556
18	51	557
27	60	558
31	64	559
3	60	560
4	29	561
7	25	562
27	27	563
37	60	564
19	52	565
47	58	566
7	47	567
33	47	568
35	20	569
55	20	570
54	51	571
48	41	572
12	60	573
45	54	574
18	39	575
30	54	576
26	5	577
18	59	578
56	30	579
24	18	580
22	12	581
24	44	582
14	28	583
8	33	584
55	58	585
25	22	586
31	44	587
24	10	588
56	3	589
7	22	590
33	22	591
37	15	592
27	52	593
12	52	594
33	64	595
54	59	596
61	60	597
14	7	598
14	15	599
14	37	600
44	25	601
37	62	602
57	2	603
57	4	604
15	59	605
40	35	606
55	25	607
56	15	608
11	15	609
38	4	610
35	58	611
56	17	612
7	41	613
36	52	614
50	24	615
22	62	616
7	52	617
37	52	618
27	35	619
48	30	620
53	25	621
62	61	622
54	39	623
56	65	624
38	58	625
21	54	626
14	49	627
7	11	628
54	61	629
56	11	630
22	7	631
48	22	632
59	37	633
38	12	634
48	40	635
45	62	636
18	53	637
38	6	638
32	61	639
48	7	640
56	12	641
45	25	642
38	35	643
47	49	644
32	54	645
57	58	646
50	36	647
33	24	648
54	53	649
2	17	650
12	42	651
31	23	652
14	52	653
7	20	654
37	7	655
15	60	656
25	16	657
22	49	658
49	20	659
24	45	660
1	54	661
50	1	662
50	2	663
38	2	664
48	12	665
22	4	666
2	54	667
11	60	668
60	35	669
22	57	670
5	42	671
54	42	672
62	54	673
50	66	674
19	49	675
8	35	676
31	9	677
49	58	678
50	48	679
11	7	680
45	51	681
44	54	682
38	55	683
2	42	684
54	52	685
7	16	686
33	16	687
52	35	688
40	27	689
48	25	690
49	17	691
46	5	692
12	41	693
15	53	694
50	4	695
22	59	696
48	15	697
50	12	698
22	48	699
61	6	700
5	11	701
38	29	702
18	7	703
24	14	704
18	25	705
12	54	706
30	8	707
41	27	708
55	41	709
61	49	710
61	29	711
21	37	712
38	1	713
33	25	714
51	42	715
48	58	716
57	66	717
38	48	718
4	50	719
38	66	720
47	25	721
45	16	722
49	61	723
7	64	724
1	42	725
20	35	726
57	53	727
22	20	728
7	24	729
26	42	730
16	27	731
38	60	732
31	56	733
54	18	734
11	62	735
12	17	736
7	50	737
62	42	738
44	42	739
57	36	740
18	30	741
27	20	742
38	36	743
11	6	744
48	16	745
27	58	746
18	28	747
54	30	748
31	8	749
48	17	750
16	58	751
35	49	752
60	41	753
15	2	754
59	7	755
45	22	756
53	3	757
56	28	758
32	42	759
15	62	760
22	52	761
21	7	762
25	20	763
3	57	764
19	50	765
17	60	766
21	15	767
56	25	768
25	60	769
56	42	770
18	18	771
22	37	772
44	17	773
33	11	774
61	55	775
24	47	776
17	41	777
22	51	778
46	7	779
45	39	780
37	12	781
49	49	782
47	11	783
37	59	784
30	51	785
59	15	786
16	20	787
47	33	788
51	11	789
45	53	790
10	27	791
61	62	792
12	49	793
9	35	794
34	35	795
5	61	796
57	18	797
62	25	798
44	41	799
60	61	800
4	59	801
16	49	802
15	52	803
16	61	804
2	49	805
45	18	806
21	52	807
11	51	808
55	5	809
48	24	810
50	58	811
11	37	812
32	64	813
20	61	814
16	41	815
5	20	816
46	22	817
22	60	818
30	18	819
15	12	820
37	18	821
31	21	822
51	61	823
56	57	824
8	61	825
27	61	826
11	55	827
57	6	828
1	61	829
56	4	830
1	64	831
17	52	832
16	33	833
18	6	834
17	35	835
25	62	836
33	41	837
43	27	838
45	12	839
2	41	840
48	11	841
61	58	842
60	60	843
54	54	844
32	25	845
7	58	846
47	15	847
32	24	848
53	60	849
56	50	850
45	2	851
55	11	852
26	20	853
15	18	854
15	48	855
16	17	856
62	64	857
26	11	858
57	55	859
46	60	860
54	11	861
21	49	862
31	38	863
7	28	864
37	48	865
56	19	866
56	24	867
1	25	868
11	52	869
37	37	870
27	41	871
22	66	872
59	36	873
48	4	874
6	60	875
51	20	876
21	60	877
1	24	878
54	7	879
28	35	880
31	22	881
18	29	882
62	24	883
45	4	884
57	23	885
25	15	886
49	41	887
11	58	888
35	17	889
59	1	890
37	19	891
37	53	892
18	17	893
47	28	894
57	30	895
55	49	896
12	18	897
57	1	898
43	52	899
11	29	900
21	64	901
15	20	902
45	24	903
31	10	904
4	51	905
25	51	906
25	7	907
19	20	908
44	24	909
57	50	910
18	55	911
30	53	912
33	28	913
11	59	914
6	52	915
15	39	916
61	65	917
57	8	918
59	24	919
48	28	920
15	15	921
47	5	922
2	24	923
49	33	924
25	52	925
37	2	926
12	24	927
21	36	928
49	25	929
48	14	930
46	61	931
37	4	932
59	66	933
44	64	934
22	36	935
60	25	936
58	60	937
50	6	938
31	16	939
53	17	940
45	14	941
31	32	942
54	41	943
6	35	944
12	11	945
49	53	946
7	17	947
45	59	948
3	49	949
25	37	950
37	30	951
15	57	952
21	1	953
38	50	954
5	60	955
31	63	956
28	27	957
48	19	958
51	41	959
60	52	960
50	29	961
16	12	962
19	58	963
47	57	964
21	66	965
2	64	966
50	55	967
35	61	968
2	18	969
37	58	970
47	7	971
16	15	972
22	53	973
7	51	974
22	1	975
21	48	976
54	50	977
16	4	978
48	47	979
26	61	980
55	57	981
29	25	982
24	40	983
56	6	984
21	12	985
21	2	986
45	3	987
18	3	988
17	61	989
18	22	990
5	54	991
56	63	992
43	49	993
5	41	994
59	48	995
3	20	996
53	51	997
37	55	998
15	4	999
18	15	1000
60	17	1001
51	60	1002
2	51	1003
12	51	1004
46	58	1005
5	25	1006
57	39	1007
27	25	1008
29	17	1009
26	54	1010
29	61	1011
46	42	1012
36	49	1013
51	54	1014
60	5	1015
57	29	1016
44	49	1017
4	31	1018
27	17	1019
59	2	1020
37	6	1021
19	35	1022
12	64	1023
11	12	1024
21	4	1025
16	2	1026
22	32	1027
31	34	1028
56	55	1029
29	35	1030
4	23	1031
9	61	1032
15	7	1033
59	4	1034
2	53	1035
9	41	1036
53	59	1037
4	34	1038
12	53	1039
47	2	1040
54	22	1041
47	12	1042
30	39	1043
35	33	1044
30	50	1045
62	41	1046
44	11	1047
15	32	1048
4	9	1049
20	33	1050
14	35	1051
57	32	1052
47	4	1053
46	33	1054
45	40	1055
36	50	1056
5	52	1057
48	50	1058
51	25	1059
59	12	1060
49	18	1061
56	20	1062
39	52	1063
4	19	1064
17	5	1065
20	17	1066
58	35	1067
22	6	1068
36	27	1069
45	47	1070
48	64	1071
59	52	1072
54	17	1073
46	15	1074
45	48	1075
54	25	1076
46	52	1077
18	60	1078
49	15	1079
16	53	1080
49	11	1081
48	43	1082
6	41	1083
7	18	1084
49	2	1085
2	11	1086
31	31	1087
46	40	1088
11	53	1089
49	12	1090
19	60	1091
22	30	1092
43	20	1093
48	6	1094
12	28	1095
43	24	1096
47	53	1097
49	51	1098
58	52	1099
14	20	1100
33	20	1101
15	30	1102
49	4	1103
11	4	1104
62	17	1105
17	25	1106
37	9	1107
57	9	1108
44	28	1109
28	17	1110
4	30	1111
9	5	1112
15	58	1113
16	7	1114
9	60	1115
11	48	1116
57	19	1117
30	23	1118
10	52	1119
18	37	1120
17	49	1121
37	66	1122
61	50	1123
6	5	1124
22	58	1125
24	31	1126
22	55	1127
21	18	1128
20	25	1129
14	58	1130
58	49	1131
47	37	1132
25	18	1133
36	20	1134
59	65	1135
56	22	1136
46	14	1137
25	53	1138
2	28	1139
25	12	1140
5	50	1141
4	63	1142
48	63	1143
15	23	1144
11	2	1145
16	25	1146
35	41	1147
47	18	1148
58	41	1149
51	50	1150
33	51	1151
43	58	1152
51	52	1153
20	52	1154
27	5	1155
28	25	1156
11	18	1157
9	25	1158
18	47	1159
5	28	1160
32	17	1161
21	47	1162
56	9	1163
44	18	1164
39	50	1165
26	64	1166
17	17	1167
60	49	1168
38	65	1169
18	40	1170
22	18	1171
49	28	1172
16	24	1173
18	16	1174
41	33	1175
6	61	1176
16	11	1177
7	53	1178
39	20	1179
61	64	1180
61	42	1181
25	48	1182
16	51	1183
16	28	1184
46	43	1185
26	24	1186
36	58	1187
46	6	1188
48	55	1189
25	6	1190
29	60	1191
19	24	1192
31	13	1193
39	58	1194
50	65	1195
37	39	1196
15	66	1197
18	14	1198
18	43	1199
61	54	1200
46	55	1201
20	5	1202
48	23	1203
59	20	1204
45	63	1205
18	64	1206
31	47	1207
49	7	1208
9	17	1209
62	18	1210
43	1	1211
43	2	1212
43	4	1213
43	12	1214
43	36	1215
43	48	1216
43	66	1217
33	17	1218
54	40	1219
62	49	1220
32	41	1221
54	43	1222
25	2	1223
19	6	1224
19	29	1225
19	55	1226
58	18	1227
54	16	1228
6	25	1229
10	20	1230
16	48	1231
58	25	1232
14	60	1233
56	32	1234
59	29	1235
46	65	1236
53	18	1237
54	24	1238
22	23	1239
30	45	1240
45	19	1241
21	29	1242
51	28	1243
4	32	1244
43	35	1245
21	51	1246
32	49	1247
54	47	1248
6	33	1249
26	41	1250
13	61	1251
20	41	1252
7	3	1253
58	5	1254
43	6	1255
43	29	1256
43	55	1257
33	3	1258
37	63	1259
22	19	1260
54	15	1261
9	52	1262
59	49	1263
58	61	1264
29	52	1265
10	50	1266
15	36	1267
54	28	1268
16	57	1269
2	52	1270
21	58	1271
22	9	1272
60	11	1273
6	49	1274
34	61	1275
60	33	1276
37	29	1277
21	22	1278
10	58	1279
4	39	1280
5	24	1281
18	24	1282
47	24	1283
62	28	1284
4	8	1285
2	60	1286
4	18	1287
51	24	1288
16	66	1289
21	20	1290
25	55	1291
14	24	1292
3	7	1293
40	49	1294
55	15	1295
45	66	1296
48	32	1297
3	37	1298
8	65	1299
25	58	1300
47	51	1301
31	45	1302
1	47	1303
2	47	1304
12	47	1305
32	47	1306
44	47	1307
62	47	1308
20	60	1309
32	18	1310
15	37	1311
25	4	1312
35	25	1313
54	14	1314
16	63	1315
27	11	1316
4	56	1317
45	64	1318
19	1	1319
19	2	1320
19	4	1321
19	12	1322
19	36	1323
19	48	1324
19	66	1325
32	28	1326
44	51	1327
3	15	1328
37	36	1329
13	35	1330
26	28	1331
56	16	1332
48	2	1333
15	9	1334
5	22	1335
26	22	1336
51	22	1337
8	5	1338
50	60	1339
10	49	1340
21	6	1341
26	62	1342
56	2	1343
3	50	1344
45	36	1345
56	37	1346
48	9	1347
55	28	1348
50	62	1349
3	62	1350
62	11	1351
48	57	1352
5	64	1353
6	17	1354
4	53	1355
41	35	1356
21	55	1357
33	60	1358
4	26	1359
25	29	1360
5	58	1361
57	13	1362
1	41	1363
15	19	1364
47	48	1365
60	50	1366
29	5	1367
48	20	1368
22	63	1369
4	13	1370
1	17	1371
62	51	1372
33	18	1373
5	47	1374
26	47	1375
51	47	1376
45	44	1377
17	11	1378
9	49	1379
56	23	1380
14	1	1381
14	2	1382
14	4	1383
14	12	1384
14	36	1385
14	48	1386
14	66	1387
37	23	1388
26	60	1389
46	3	1390
14	6	1391
14	29	1392
14	55	1393
25	66	1394
44	53	1395
56	54	1396
16	36	1397
18	52	1398
52	5	1399
24	34	1400
11	30	1401
53	52	1402
21	16	1403
28	33	1404
35	5	1405
51	64	1406
54	6	1407
56	64	1408
56	29	1409
21	53	1410
57	63	1411
15	31	1412
55	7	1413
59	6	1414
55	37	1415
13	17	1416
22	39	1417
59	60	1418
1	22	1419
2	22	1420
12	22	1421
32	22	1422
44	22	1423
62	22	1424
16	37	1425
25	36	1426
14	18	1427
17	50	1428
58	17	1429
17	18	1430
47	66	1431
1	51	1432
25	59	1433
29	33	1434
61	8	1435
62	53	1436
26	25	1437
57	14	1438
11	66	1439
49	48	1440
32	11	1441
29	41	1442
49	24	1443
33	62	1444
34	33	1445
59	55	1446
32	3	1447
22	31	1448
2	3	1449
15	34	1450
53	53	1451
45	9	1452
17	33	1453
9	11	1454
8	41	1455
49	57	1456
4	10	1457
44	3	1458
62	3	1459
28	61	1460
41	61	1461
49	5	1462
1	3	1463
32	51	1464
47	1	1465
23	5	1466
37	1	1467
55	33	1468
12	3	1469
7	59	1470
1	16	1471
2	16	1472
12	16	1473
32	16	1474
44	16	1475
62	16	1476
33	59	1477
30	32	1478
27	49	1479
18	50	1480
50	50	1481
13	25	1482
8	24	1483
21	3	1484
15	14	1485
55	18	1486
38	62	1487
9	33	1488
1	49	1489
20	28	1490
48	37	1491
15	1	1492
1	53	1493
54	64	1494
5	62	1495
51	58	1496
4	14	1497
46	20	1498
5	16	1499
26	16	1500
51	16	1501
33	53	1502
22	34	1503
34	25	1504
20	11	1505
54	62	1506
33	52	1507
15	13	1508
47	36	1509
49	66	1510
1	18	1511
8	25	1512
13	5	1513
37	32	1514
51	62	1515
22	29	1516
18	62	1517
8	28	1518
16	16	1519
34	17	1520
30	19	1521
16	18	1522
14	50	1523
49	37	1524
3	24	1525
54	55	1526
3	2	1527
45	30	1528
46	54	1529
38	54	1530
44	60	1531
59	58	1532
32	53	1533
50	42	1534
3	36	1535
3	48	1536
25	23	1537
3	12	1538
11	36	1539
58	51	1540
58	53	1541
1	28	1542
55	51	1543
3	66	1544
30	59	1545
12	50	1546
3	1	1547
11	9	1548
11	19	1549
8	11	1550
57	45	1551
16	5	1552
49	1	1553
35	11	1554
15	63	1555
16	59	1556
45	1	1557
27	57	1558
30	21	1559
29	11	1560
57	38	1561
3	4	1562
59	42	1563
19	33	1564
13	41	1565
16	1	1566
35	18	1567
56	48	1568
13	60	1569
38	64	1570
26	52	1571
29	50	1572
46	19	1573
16	19	1574
34	41	1575
39	49	1576
47	59	1577
58	33	1578
30	9	1579
22	13	1580
9	18	1581
61	51	1582
26	50	1583
22	14	1584
35	53	1585
49	36	1586
48	29	1587
11	23	1588
61	18	1589
11	32	1590
11	39	1591
37	14	1592
46	32	1593
60	18	1594
52	28	1595
49	39	1596
47	65	1597
22	10	1598
46	16	1599
54	57	1600
19	18	1601
16	39	1602
34	5	1603
8	17	1604
47	6	1605
53	30	1606
5	51	1607
25	1	1608
38	18	1609
53	58	1610
47	63	1611
49	63	1612
26	58	1613
46	29	1614
45	43	1615
46	12	1616
56	13	1617
5	17	1618
34	60	1619
57	21	1620
44	52	1621
25	8	1622
37	8	1623
54	29	1624
30	22	1625
16	9	1626
6	11	1627
37	13	1628
30	31	1629
3	18	1630
14	51	1631
14	53	1632
7	62	1633
13	49	1634
30	38	1635
30	63	1636
37	50	1637
13	33	1638
13	52	1639
25	56	1640
48	48	1641
27	33	1642
34	52	1643
51	17	1644
16	42	1645
16	65	1646
1	11	1647
16	22	1648
35	51	1649
33	58	1650
54	37	1651
46	41	1652
22	21	1653
16	3	1654
47	39	1655
45	13	1656
11	8	1657
52	11	1658
15	6	1659
4	45	1660
23	28	1661
21	50	1662
41	5	1663
14	33	1664
57	31	1665
48	13	1666
55	53	1667
15	8	1668
58	11	1669
30	30	1670
38	53	1671
6	18	1672
47	16	1673
49	16	1674
30	13	1675
8	64	1676
3	51	1677
22	38	1678
30	10	1679
22	8	1680
11	1	1681
29	49	1682
46	24	1683
9	50	1684
61	53	1685
47	3	1686
38	51	1687
33	50	1688
49	42	1689
15	38	1690
15	55	1691
11	56	1692
49	59	1693
30	34	1694
34	49	1695
13	18	1696
25	26	1697
7	15	1698
46	37	1699
52	17	1700
13	11	1701
49	65	1702
47	42	1703
53	50	1704
45	32	1705
30	16	1706
29	18	1707
60	28	1708
46	57	1709
30	14	1710
15	50	1711
50	18	1712
46	17	1713
40	61	1714
15	10	1715
15	21	1716
46	9	1717
20	58	1718
3	65	1719
37	38	1720
16	32	1721
11	63	1722
60	65	1723
54	23	1724
41	49	1725
52	41	1726
23	17	1727
5	18	1728
40	60	1729
60	57	1730
56	62	1731
60	20	1732
12	57	1733
61	3	1734
27	15	1735
35	15	1736
16	13	1737
53	15	1738
23	11	1739
20	65	1740
45	45	1741
48	62	1742
11	13	1743
56	38	1744
17	20	1745
17	51	1746
17	53	1747
40	41	1748
16	54	1749
57	44	1750
57	34	1751
15	56	1752
27	18	1753
16	6	1754
25	50	1755
3	53	1756
56	44	1757
61	23	1758
27	28	1759
56	21	1760
20	57	1761
20	50	1762
37	44	1763
17	57	1764
46	28	1765
41	41	1766
15	26	1767
23	41	1768
37	56	1769
3	58	1770
46	4	1771
21	8	1772
11	26	1773
37	21	1774
49	3	1775
34	11	1776
48	38	1777
8	20	1778
44	57	1779
36	41	1780
8	62	1781
7	7	1782
34	18	1783
16	30	1784
48	21	1785
54	3	1786
27	51	1787
53	12	1788
17	58	1789
60	58	1790
58	50	1791
52	10	1792
25	30	1793
7	57	1794
6	50	1795
52	25	1796
9	28	1797
47	30	1798
46	23	1799
5	53	1800
19	51	1801
19	53	1802
23	25	1803
12	15	1804
9	51	1805
9	53	1806
60	51	1807
60	53	1808
4	44	1809
37	45	1810
12	58	1811
53	23	1812
12	20	1813
27	7	1814
45	21	1815
45	38	1816
2	50	1817
27	37	1818
36	61	1819
59	8	1820
47	19	1821
49	19	1822
37	26	1823
41	65	1824
59	64	1825
49	6	1826
18	19	1827
37	40	1828
43	60	1829
9	57	1830
46	63	1831
17	28	1832
29	28	1833
50	51	1834
35	57	1835
40	33	1836
53	48	1837
53	7	1838
35	7	1839
18	8	1840
11	14	1841
22	56	1842
52	20	1843
8	49	1844
7	39	1845
35	28	1846
47	9	1847
49	9	1848
6	28	1849
25	9	1850
7	30	1851
41	25	1852
33	30	1853
22	26	1854
36	17	1855
47	22	1856
49	22	1857
47	54	1858
25	32	1859
17	65	1860
46	2	1861
54	12	1862
20	15	1863
12	7	1864
43	33	1865
57	40	1866
61	45	1867
53	39	1868
6	65	1869
47	55	1870
53	19	1871
18	12	1872
50	53	1873
36	25	1874
25	39	1875
56	47	1876
35	65	1877
53	9	1878
4	40	1879
16	62	1880
62	60	1881
39	27	1882
54	19	1883
30	44	1884
24	43	1885
11	21	1886
51	51	1887
56	66	1888
61	39	1889
11	50	1890
8	57	1891
44	15	1892
13	50	1893
16	21	1894
18	56	1895
49	54	1896
7	12	1897
29	57	1898
23	49	1899
15	40	1900
46	11	1901
23	10	1902
40	5	1903
6	51	1904
6	53	1905
22	45	1906
61	19	1907
28	11	1908
30	47	1909
28	28	1910
11	38	1911
55	65	1912
36	5	1913
55	6	1914
45	8	1915
16	10	1916
25	19	1917
29	20	1918
55	55	1919
41	17	1920
55	29	1921
53	32	1922
22	40	1923
46	13	1924
34	28	1925
55	2	1926
2	39	1927
13	57	1928
34	50	1929
9	65	1930
51	18	1931
2	20	1932
29	65	1933
16	38	1934
45	26	1935
35	2	1936
52	49	1937
19	65	1938
41	52	1939
18	32	1940
23	20	1941
55	4	1942
55	24	1943
20	7	1944
5	59	1945
41	28	1946
55	12	1947
2	59	1948
44	7	1949
27	53	1950
51	59	1951
12	39	1952
26	59	1953
54	4	1954
20	20	1955
61	32	1956
16	55	1957
61	59	1958
55	36	1959
28	41	1960
8	23	1961
55	48	1962
15	45	1963
35	4	1964
5	39	1965
57	10	1966
35	12	1967
53	13	1968
14	39	1969
48	45	1970
18	4	1971
41	11	1972
12	59	1973
35	6	1974
49	30	1975
2	58	1976
45	56	1977
18	2	1978
62	52	1979
61	9	1980
7	48	1981
48	66	1982
21	59	1983
33	15	1984
2	57	1985
25	45	1986
12	37	1987
32	59	1988
18	26	1989
13	28	1990
7	23	1991
29	51	1992
29	53	1993
44	59	1994
34	65	1995
41	60	1996
40	25	1997
6	57	1998
61	22	1999
[truncated: 1,946 more rows]
