# Supplementary material for: NLLSS: Predicting Synergistic Drug Combinations Based on Semi-supervised Learning
Source: PLoS Comput Biol. 2016 Jul 14;12(7):e1004975. doi: 10.1371/journal.pcbi.1004975 (PMC4945015; doi:10.1371/journal.pcbi.1004975)
Supplement: S11 Table — (XLS) [file pcbi.1004975.s016.xls]

## Sheet: Sheet1
Principal drug ID	Adjuvant drug ID	Rank
24	5	1
22	35	2
31	25	3
4	27	4
31	61	5
57	35	6
31	28	7
25	35	8
24	55	9
24	20	10
11	65	11
24	6	12
18	27	13
31	11	14
24	29	15
53	65	16
50	61	17
33	33	18
37	35	19
50	17	20
37	33	21
30	37	22
51	27	23
11	33	24
11	35	25
31	41	26
57	54	27
30	41	28
30	11	29
5	27	30
24	49	31
31	2	32
61	11	33
26	27	34
31	4	35
7	33	36
15	54	37
30	7	38
15	42	39
30	15	40
25	65	41
35	52	42
31	52	43
31	36	44
38	17	45
48	39	46
31	12	47
24	60	48
2	35	49
31	66	50
24	58	51
45	27	52
30	27	53
24	33	54
32	35	55
48	35	56
31	48	57
57	17	58
56	27	59
4	65	60
62	35	61
50	41	62
37	54	63
54	27	64
24	19	65
50	25	66
23	27	67
31	1	68
2	33	69
22	42	70
24	27	71
15	61	72
22	54	73
4	17	74
24	26	75
44	35	76
30	2	77
38	25	78
33	65	79
61	28	80
50	57	81
12	35	82
15	5	83
31	24	84
7	65	85
45	49	86
52	27	87
32	33	88
24	62	89
1	35	90
24	35	91
31	27	92
21	33	93
61	57	94
62	33	95
53	54	96
1	33	97
30	24	98
21	5	99
38	57	100
24	51	101
4	5	102
24	56	103
4	24	104
30	36	105
24	9	106
18	33	107
30	20	108
44	33	109
30	66	110
15	22	111
4	25	112
30	1	113
57	22	114
53	42	115
57	47	116
50	28	117
21	35	118
30	49	119
20	53	120
31	35	121
37	42	122
25	54	123
15	47	124
12	33	125
30	48	126
30	4	127
49	23	128
9	27	129
31	60	130
61	27	131
38	28	132
61	5	133
45	33	134
26	33	135
59	61	136
20	49	137
30	12	138
20	51	139
15	16	140
48	33	141
30	29	142
30	52	143
22	5	144
25	42	145
1	65	146
47	23	147
32	65	148
56	35	149
24	23	150
24	65	151
45	23	152
5	33	153
62	65	154
38	41	155
30	6	156
21	65	157
30	33	158
25	25	159
50	5	160
2	65	161
19	17	162
51	33	163
57	16	164
23	33	165
57	61	166
24	3	167
12	65	168
19	61	169
30	55	170
44	65	171
4	54	172
20	27	173
21	61	174
48	65	175
57	41	176
59	27	177
43	61	178
22	41	179
53	5	180
30	58	181
38	11	182
30	26	183
54	33	184
25	61	185
47	27	186
43	17	187
22	28	188
22	22	189
38	5	190
57	64	191
4	21	192
24	64	193
37	25	194
37	61	195
11	42	196
48	5	197
4	57	198
11	28	199
31	50	200
14	17	201
52	33	202
22	25	203
25	17	204
4	42	205
23	65	206
3	27	207
61	37	208
4	52	209
44	5	210
22	16	211
53	61	212
46	35	213
23	35	214
12	5	215
7	5	216
53	41	217
24	32	218
57	28	219
22	47	220
31	39	221
4	15	222
61	15	223
61	7	224
61	33	225
2	5	226
4	64	227
59	5	228
31	33	229
57	24	230
43	57	231
50	37	232
57	57	233
37	57	234
25	11	235
30	56	236
4	12	237
4	7	238
61	26	239
59	41	240
4	48	241
30	35	242
33	54	243
15	28	244
14	61	245
50	7	246
50	15	247
4	4	248
35	35	249
31	26	250
61	24	251
33	5	252
61	1	253
11	3	254
30	65	255
23	24	256
38	52	257
52	61	258
61	52	259
38	15	260
61	36	261
23	64	262
61	4	263
62	5	264
29	27	265
7	54	266
21	41	267
4	2	268
4	66	269
61	66	270
25	28	271
39	60	272
61	2	273
32	5	274
24	42	275
22	17	276
53	64	277
38	7	278
53	47	279
61	12	280
56	43	281
1	5	282
48	42	283
19	57	284
52	65	285
61	48	286
59	57	287
20	39	288
4	37	289
24	63	290
38	37	291
3	61	292
3	11	293
19	25	294
37	17	295
21	26	296
35	23	297
57	56	298
5	49	299
18	65	300
7	42	301
24	59	302
59	26	303
15	25	304
17	27	305
15	49	306
4	36	307
37	41	308
36	60	309
15	41	310
60	27	311
31	14	312
14	57	313
33	42	314
24	53	315
53	28	316
61	56	317
53	22	318
45	17	319
38	27	320
56	40	321
4	1	322
4	60	323
56	5	324
45	6	325
11	25	326
4	49	327
31	51	328
53	24	329
25	57	330
52	24	331
57	49	332
58	27	333
48	60	334
24	39	335
45	5	336
56	52	337
14	25	338
52	64	339
45	15	340
24	50	341
19	5	342
57	3	343
59	28	344
21	28	345
25	24	346
21	57	347
37	64	348
25	64	349
56	60	350
37	22	351
6	27	352
45	61	353
37	24	354
53	16	355
53	20	356
24	22	357
22	11	358
7	49	359
51	49	360
4	22	361
26	49	362
48	52	363
24	54	364
43	25	365
54	60	366
53	62	367
54	5	368
21	56	369
55	27	370
18	57	371
38	24	372
47	61	373
8	27	374
37	49	375
59	56	376
37	16	377
3	17	378
47	50	379
50	20	380
4	58	381
56	58	382
14	5	383
21	42	384
3	25	385
24	8	386
43	5	387
46	27	388
45	7	389
49	27	390
57	51	391
50	52	392
35	50	393
24	16	394
18	54	395
46	51	396
37	47	397
45	41	398
4	3	399
47	17	400
33	49	401
45	55	402
46	39	403
2	25	404
31	53	405
31	19	406
35	27	407
24	13	408
4	16	409
31	3	410
48	54	411
55	52	412
4	47	413
45	29	414
56	14	415
19	11	416
50	27	417
49	50	418
53	11	419
25	49	420
55	60	421
3	5	422
46	53	423
31	18	424
53	49	425
15	17	426
15	51	427
10	60	428
43	11	429
19	27	430
43	28	431
3	52	432
56	61	433
48	59	434
57	60	435
47	35	436
14	11	437
11	57	438
10	35	439
56	59	440
48	3	441
31	40	442
45	28	443
24	30	444
31	62	445
45	37	446
36	35	447
38	20	448
45	57	449
11	49	450
13	27	451
12	25	452
11	22	453
4	38	454
7	60	455
47	41	456
54	20	457
16	35	458
45	65	459
22	2	460
61	20	461
11	47	462
18	58	463
49	35	464
18	42	465
43	7	466
43	15	467
43	37	468
15	3	469
37	51	470
56	7	471
11	16	472
31	65	473
25	47	474
16	50	475
34	27	476
11	17	477
46	18	478
55	61	479
45	11	480
22	3	481
24	21	482
19	7	483
19	15	484
19	37	485
19	28	486
39	35	487
14	27	488
55	17	489
50	49	490
21	24	491
3	33	492
31	59	493
18	20	494
3	35	495
30	3	496
54	58	497
5	65	498
31	43	499
61	35	500
24	38	501
22	62	502
23	61	503
38	49	504
26	65	505
15	11	506
3	60	507
22	12	508
47	20	509
18	51	510
38	4	511
32	54	512
45	54	513
7	47	514
33	47	515
27	60	516
1	54	517
44	25	518
50	24	519
27	27	520
19	52	521
47	58	522
59	33	523
48	61	524
35	20	525
54	51	526
55	20	527
50	36	528
50	1	529
21	54	530
14	28	531
57	52	532
62	54	533
18	39	534
57	59	535
56	3	536
18	59	537
25	22	538
2	54	539
24	18	540
33	64	541
12	60	542
55	58	543
56	30	544
7	22	545
33	22	546
50	2	547
61	60	548
24	44	549
50	66	550
14	7	551
14	15	552
14	37	553
19	41	554
44	54	555
51	65	556
38	12	557
55	25	558
54	59	559
24	10	560
50	48	561
15	59	562
31	54	563
30	64	564
27	52	565
56	17	566
12	42	567
11	41	568
12	52	569
45	42	570
56	15	571
57	26	572
11	64	573
7	52	574
35	58	575
38	2	576
50	4	577
56	65	578
36	52	579
50	12	580
12	54	581
2	42	582
54	39	583
48	30	584
30	62	585
14	49	586
22	4	587
54	65	588
59	37	589
5	5	590
37	11	591
48	22	592
31	30	593
59	11	594
45	62	595
11	61	596
55	35	597
7	20	598
48	7	599
38	1	600
48	40	601
18	53	602
33	24	603
56	33	604
15	60	605
31	42	606
57	15	607
25	3	608
4	6	609
25	16	610
31	44	611
47	49	612
1	42	613
48	25	614
30	60	615
56	12	616
14	52	617
54	53	618
38	48	619
38	66	620
22	48	621
24	45	622
49	20	623
48	41	624
2	17	625
22	15	626
19	49	627
7	61	628
62	42	629
40	35	630
54	52	631
44	42	632
48	12	633
7	16	634
33	16	635
49	58	636
37	20	637
3	28	638
18	41	639
46	5	640
37	15	641
18	7	642
38	36	643
45	51	644
22	59	645
18	28	646
50	35	647
49	17	648
40	27	649
15	53	650
57	11	651
48	15	652
32	42	653
21	37	654
52	35	655
41	27	656
4	55	657
37	52	658
48	58	659
4	50	660
24	14	661
7	41	662
11	24	663
47	25	664
25	20	665
7	25	666
7	64	667
15	62	668
38	60	669
61	62	670
45	16	671
57	7	672
7	24	673
14	41	674
8	35	675
7	50	676
16	27	677
27	35	678
54	18	679
12	17	680
53	25	681
48	16	682
22	52	683
18	30	684
27	20	685
27	58	686
54	30	687
48	17	688
51	5	689
59	7	690
31	56	691
21	11	692
37	7	693
16	58	694
56	28	695
31	23	696
35	49	697
45	22	698
21	7	699
56	25	700
62	25	701
56	42	702
21	15	703
38	33	704
15	2	705
25	60	706
19	50	707
17	60	708
46	7	709
22	51	710
38	35	711
18	18	712
59	15	713
12	61	714
45	39	715
44	17	716
22	57	717
30	42	718
45	25	719
49	49	720
22	7	721
24	47	722
25	62	723
31	8	724
4	59	725
5	20	726
33	61	727
16	20	728
22	49	729
50	58	730
45	53	731
55	5	732
12	49	733
10	27	734
16	49	735
15	52	736
43	41	737
12	41	738
45	18	739
21	52	740
2	49	741
18	6	742
48	24	743
22	60	744
32	25	745
56	57	746
32	64	747
20	35	748
31	9	749
57	37	750
46	22	751
26	20	752
15	12	753
59	35	754
1	25	755
1	64	756
54	54	757
4	29	758
57	53	759
56	4	760
17	52	761
61	49	762
57	18	763
18	25	764
22	66	765
7	58	766
53	60	767
16	41	768
49	61	769
37	18	770
7	28	771
31	64	772
51	20	773
57	12	774
18	29	775
45	12	776
43	27	777
60	60	778
18	17	779
22	20	780
15	18	781
47	15	782
32	24	783
15	20	784
16	17	785
16	61	786
56	50	787
45	2	788
62	64	789
15	48	790
61	65	791
21	49	792
25	15	793
46	60	794
54	7	795
33	25	796
60	35	797
18	55	798
26	5	799
56	24	800
30	18	801
59	36	802
38	58	803
33	28	804
56	19	805
33	41	806
60	41	807
1	24	808
25	7	809
21	60	810
37	12	811
6	60	812
34	35	813
48	4	814
62	24	815
28	35	816
35	17	817
22	36	818
45	4	819
47	28	820
59	1	821
43	52	822
4	51	823
19	20	824
48	28	825
55	49	826
25	51	827
45	24	828
21	64	829
16	33	830
44	61	831
17	41	832
57	20	833
8	33	834
44	24	835
12	18	836
47	5	837
37	37	838
25	52	839
15	39	840
18	61	841
31	10	842
59	24	843
22	1	844
50	6	845
49	25	846
6	52	847
60	25	848
25	37	849
15	15	850
2	24	851
55	41	852
54	61	853
12	24	854
21	36	855
48	14	856
44	64	857
59	66	858
45	14	859
51	61	860
44	41	861
50	29	862
5	61	863
58	60	864
18	3	865
37	62	866
53	17	867
50	55	868
5	60	869
22	37	870
31	21	871
57	58	872
2	41	873
38	50	874
3	49	875
45	59	876
54	42	877
7	17	878
15	57	879
49	53	880
19	58	881
21	1	882
37	60	883
22	53	884
56	41	885
28	27	886
47	57	887
3	20	888
54	50	889
2	64	890
60	52	891
48	19	892
21	66	893
47	7	894
5	54	895
37	53	896
49	41	897
9	35	898
7	51	899
16	15	900
31	38	901
16	12	902
56	6	903
29	25	904
55	57	905
57	6	906
2	18	907
21	48	908
48	47	909
18	15	910
30	51	911
38	6	912
18	22	913
45	3	914
43	49	915
21	12	916
21	2	917
57	55	918
16	4	919
61	6	920
24	40	921
57	48	922
51	60	923
46	58	924
2	61	925
26	54	926
56	63	927
51	54	928
60	5	929
27	25	930
53	51	931
59	48	932
60	17	933
47	33	934
15	4	935
46	42	936
54	41	937
2	51	938
37	59	939
12	51	940
29	17	941
36	49	942
27	17	943
38	55	944
56	55	945
51	41	946
22	32	947
59	2	948
50	33	949
12	64	950
44	49	951
61	29	952
21	4	953
37	58	954
4	23	955
37	48	956
37	2	957
4	31	958
30	54	959
16	2	960
53	59	961
27	41	962
59	4	963
30	8	964
54	22	965
31	34	966
4	9	967
15	7	968
5	42	969
37	4	970
37	19	971
2	53	972
12	53	973
17	5	974
47	2	975
47	12	976
37	55	977
4	34	978
26	61	979
30	53	980
4	19	981
15	32	982
5	52	983
57	4	984
31	22	985
45	40	986
56	20	987
59	12	988
47	4	989
12	28	990
36	50	991
20	17	992
57	2	993
45	47	994
46	15	995
54	17	996
60	61	997
39	52	998
48	50	999
38	29	1000
49	18	1001
49	33	1002
18	60	1003
48	64	1004
59	52	1005
33	20	1006
36	27	1007
51	42	1008
57	29	1009
48	6	1010
49	15	1011
22	30	1012
45	48	1013
27	61	1014
43	20	1015
46	52	1016
59	65	1017
44	28	1018
48	43	1019
61	55	1020
7	18	1021
16	53	1022
46	40	1023
19	60	1024
17	25	1025
5	41	1026
49	2	1027
49	12	1028
43	24	1029
8	61	1030
14	20	1031
9	5	1032
31	31	1033
15	30	1034
18	37	1035
37	30	1036
37	6	1037
58	52	1038
17	35	1039
47	53	1040
49	51	1041
4	30	1042
49	4	1043
15	58	1044
62	61	1045
6	5	1046
62	17	1047
61	58	1048
53	3	1049
31	32	1050
47	11	1051
11	51	1052
20	61	1053
61	64	1054
16	7	1055
2	28	1056
9	60	1057
28	17	1058
3	57	1059
61	50	1060
10	52	1061
25	12	1062
62	41	1063
14	58	1064
20	25	1065
17	49	1066
5	50	1067
24	31	1068
31	16	1069
26	42	1070
61	42	1071
4	63	1072
5	28	1073
21	18	1074
51	50	1075
38	65	1076
6	35	1077
57	62	1078
25	18	1079
26	64	1080
58	49	1081
47	37	1082
25	53	1083
9	25	1084
36	20	1085
27	5	1086
16	25	1087
51	52	1088
43	58	1089
56	22	1090
46	14	1091
25	48	1092
15	23	1093
18	47	1094
48	63	1095
33	51	1096
32	61	1097
21	47	1098
57	30	1099
47	18	1100
26	24	1101
20	52	1102
50	62	1103
25	6	1104
17	17	1105
22	18	1106
46	6	1107
39	50	1108
56	9	1109
49	28	1110
18	16	1111
18	40	1112
60	49	1113
44	18	1114
32	17	1115
28	25	1116
7	53	1117
16	24	1118
16	28	1119
39	20	1120
48	55	1121
35	61	1122
46	55	1123
31	63	1124
36	58	1125
20	5	1126
46	43	1127
57	66	1128
18	64	1129
16	51	1130
59	20	1131
19	24	1132
25	2	1133
57	8	1134
30	50	1135
39	58	1136
18	14	1137
29	60	1138
30	39	1139
18	43	1140
57	23	1141
59	29	1142
9	17	1143
43	1	1144
43	2	1145
43	4	1146
43	12	1147
43	36	1148
43	48	1149
43	66	1150
58	25	1151
15	66	1152
48	23	1153
45	63	1154
6	25	1155
49	7	1156
19	6	1157
19	29	1158
19	55	1159
37	66	1160
54	40	1161
35	33	1162
54	16	1163
51	28	1164
54	43	1165
62	18	1166
62	49	1167
29	35	1168
6	41	1169
57	39	1170
46	33	1171
33	17	1172
54	24	1173
21	29	1174
19	35	1175
10	20	1176
9	41	1177
33	3	1178
7	3	1179
4	32	1180
62	28	1181
58	5	1182
53	18	1183
58	18	1184
14	60	1185
22	23	1186
46	65	1187
56	32	1188
16	48	1189
57	36	1190
54	28	1191
54	47	1192
54	15	1193
22	19	1194
43	6	1195
43	29	1196
43	55	1197
59	49	1198
45	19	1199
5	24	1200
22	9	1201
21	58	1202
26	41	1203
5	11	1204
25	55	1205
21	51	1206
32	49	1207
32	28	1208
3	62	1209
51	24	1210
16	57	1211
3	7	1212
9	52	1213
4	39	1214
10	50	1215
25	4	1216
29	52	1217
11	6	1218
37	29	1219
21	22	1220
26	62	1221
3	37	1222
25	58	1223
18	24	1224
11	20	1225
6	49	1226
2	52	1227
10	58	1228
54	11	1229
11	18	1230
15	36	1231
21	20	1232
11	58	1233
26	28	1234
55	15	1235
4	8	1236
14	24	1237
4	18	1238
47	24	1239
40	49	1240
8	65	1241
2	60	1242
16	66	1243
3	15	1244
1	47	1245
2	47	1246
12	47	1247
32	47	1248
44	47	1249
62	47	1250
58	41	1251
45	64	1252
35	25	1253
48	32	1254
45	66	1255
47	51	1256
19	1	1257
19	2	1258
19	4	1259
19	12	1260
19	36	1261
19	48	1262
19	66	1263
20	60	1264
21	6	1265
18	11	1266
5	64	1267
54	14	1268
32	18	1269
50	60	1270
25	29	1271
8	5	1272
5	22	1273
26	22	1274
51	22	1275
14	35	1276
51	11	1277
15	37	1278
3	50	1279
16	63	1280
44	51	1281
56	37	1282
15	9	1283
56	16	1284
10	49	1285
55	28	1286
5	58	1287
21	55	1288
32	41	1289
25	66	1290
48	57	1291
48	2	1292
16	11	1293
4	56	1294
9	61	1295
29	5	1296
37	9	1297
4	53	1298
35	41	1299
45	36	1300
56	2	1301
33	60	1302
48	9	1303
11	55	1304
11	15	1305
6	17	1306
22	63	1307
31	47	1308
29	61	1309
4	13	1310
31	13	1311
38	62	1312
51	64	1313
26	11	1314
26	60	1315
15	19	1316
25	36	1317
5	47	1318
26	47	1319
51	47	1320
48	20	1321
54	6	1322
14	6	1323
14	29	1324
14	55	1325
56	54	1326
46	3	1327
60	50	1328
47	48	1329
35	5	1330
14	1	1331
14	2	1332
14	4	1333
14	12	1334
14	36	1335
14	48	1336
14	66	1337
59	6	1338
33	18	1339
45	44	1340
53	52	1341
56	29	1342
4	26	1343
11	29	1344
18	52	1345
17	61	1346
62	51	1347
9	49	1348
21	16	1349
56	23	1350
1	17	1351
24	34	1352
44	53	1353
32	3	1354
55	7	1355
16	36	1356
11	53	1357
37	39	1358
56	64	1359
7	11	1360
55	37	1361
56	11	1362
11	60	1363
1	3	1364
22	39	1365
13	17	1366
52	5	1367
58	35	1368
2	3	1369
62	3	1370
21	53	1371
11	7	1372
44	3	1373
1	22	1374
2	22	1375
12	22	1376
32	22	1377
44	22	1378
62	22	1379
15	31	1380
59	60	1381
33	62	1382
1	41	1383
58	17	1384
16	37	1385
12	3	1386
25	59	1387
43	35	1388
14	18	1389
57	32	1390
61	8	1391
17	50	1392
59	55	1393
47	66	1394
17	18	1395
31	45	1396
49	11	1397
37	63	1398
1	51	1399
20	33	1400
5	62	1401
37	36	1402
57	50	1403
49	5	1404
55	11	1405
62	53	1406
59	42	1407
4	10	1408
1	61	1409
21	3	1410
49	48	1411
53	53	1412
54	62	1413
49	24	1414
51	62	1415
49	57	1416
57	9	1417
18	50	1418
45	9	1419
51	58	1420
54	64	1421
50	50	1422
7	59	1423
38	64	1424
33	59	1425
15	34	1426
22	31	1427
13	25	1428
1	16	1429
2	16	1430
12	16	1431
32	16	1432
44	16	1433
62	16	1434
32	51	1435
47	1	1436
46	20	1437
1	28	1438
20	28	1439
3	2	1440
27	49	1441
3	36	1442
8	24	1443
48	37	1444
23	5	1445
5	16	1446
26	16	1447
51	16	1448
41	35	1449
15	14	1450
13	5	1451
3	48	1452
3	1	1453
18	62	1454
3	12	1455
34	25	1456
3	66	1457
46	61	1458
55	18	1459
8	28	1460
33	11	1461
4	14	1462
3	24	1463
1	49	1464
33	52	1465
33	53	1466
1	53	1467
54	55	1468
11	59	1469
15	13	1470
15	1	1471
11	37	1472
54	25	1473
59	58	1474
8	25	1475
46	54	1476
47	36	1477
49	66	1478
22	34	1479
37	1	1480
1	18	1481
3	4	1482
34	17	1483
13	35	1484
49	37	1485
14	50	1486
16	16	1487
45	30	1488
25	23	1489
5	25	1490
57	1	1491
16	18	1492
30	23	1493
44	60	1494
32	53	1495
20	41	1496
16	5	1497
58	51	1498
58	53	1499
55	51	1500
15	63	1501
27	57	1502
12	50	1503
26	50	1504
49	1	1505
26	52	1506
16	59	1507
45	1	1508
25	1	1509
61	51	1510
11	11	1511
57	19	1512
22	13	1513
39	49	1514
35	18	1515
16	1	1516
56	48	1517
22	58	1518
48	29	1519
13	60	1520
29	50	1521
46	19	1522
47	65	1523
52	28	1524
61	18	1525
16	19	1526
54	57	1527
47	59	1528
11	52	1529
9	18	1530
6	61	1531
22	14	1532
35	53	1533
48	11	1534
34	5	1535
49	36	1536
26	58	1537
46	29	1538
53	58	1539
46	32	1540
60	18	1541
8	41	1542
22	10	1543
38	18	1544
46	16	1545
49	39	1546
53	30	1547
22	6	1548
47	6	1549
19	18	1550
5	51	1551
16	39	1552
25	8	1553
8	17	1554
45	43	1555
58	61	1556
54	29	1557
51	25	1558
47	63	1559
49	63	1560
7	62	1561
5	17	1562
56	13	1563
34	60	1564
46	12	1565
44	52	1566
37	23	1567
3	18	1568
34	61	1569
16	9	1570
25	56	1571
13	49	1572
14	51	1573
14	53	1574
16	42	1575
16	65	1576
13	52	1577
33	58	1578
28	33	1579
54	37	1580
48	48	1581
34	52	1582
51	17	1583
22	21	1584
13	61	1585
16	22	1586
16	3	1587
35	51	1588
23	28	1589
4	45	1590
41	5	1591
22	55	1592
45	13	1593
47	39	1594
28	61	1595
15	6	1596
6	33	1597
29	41	1598
38	53	1599
34	41	1600
21	50	1601
48	13	1602
57	63	1603
55	53	1604
8	64	1605
3	51	1606
15	8	1607
22	38	1608
49	42	1609
60	33	1610
61	53	1611
57	14	1612
6	18	1613
33	50	1614
47	16	1615
49	16	1616
38	51	1617
22	8	1618
47	3	1619
29	49	1620
37	50	1621
9	50	1622
46	24	1623
46	37	1624
15	38	1625
37	8	1626
53	50	1627
49	65	1628
47	42	1629
37	32	1630
15	55	1631
25	26	1632
46	57	1633
34	49	1634
49	59	1635
57	13	1636
15	50	1637
7	15	1638
46	17	1639
37	14	1640
60	65	1641
13	18	1642
3	65	1643
60	28	1644
52	17	1645
46	41	1646
50	18	1647
45	32	1648
29	18	1649
20	58	1650
15	21	1651
15	10	1652
46	9	1653
54	23	1654
5	18	1655
60	57	1656
16	32	1657
41	49	1658
60	20	1659
40	60	1660
20	65	1661
23	17	1662
61	3	1663
8	11	1664
27	15	1665
12	57	1666
35	15	1667
56	62	1668
41	33	1669
34	33	1670
53	15	1671
16	13	1672
13	41	1673
45	45	1674
17	20	1675
16	54	1676
29	33	1677
56	38	1678
17	51	1679
17	53	1680
61	23	1681
16	6	1682
48	62	1683
25	50	1684
3	53	1685
27	28	1686
58	33	1687
27	18	1688
15	56	1689
20	57	1690
50	65	1691
56	44	1692
17	33	1693
9	33	1694
56	21	1695
8	20	1696
20	50	1697
46	28	1698
17	57	1699
8	62	1700
21	8	1701
49	3	1702
30	32	1703
30	45	1704
57	38	1705
15	26	1706
3	58	1707
44	57	1708
46	4	1709
48	38	1710
27	11	1711
7	7	1712
30	31	1713
55	33	1714
30	10	1715
30	19	1716
34	18	1717
16	30	1718
53	12	1719
48	21	1720
54	3	1721
30	21	1722
27	51	1723
61	54	1724
17	58	1725
60	58	1726
37	13	1727
25	30	1728
9	28	1729
7	57	1730
58	50	1731
52	10	1732
5	53	1733
6	50	1734
52	25	1735
11	30	1736
47	30	1737
46	23	1738
19	51	1739
19	53	1740
12	15	1741
4	44	1742
30	63	1743
53	23	1744
27	7	1745
57	31	1746
12	58	1747
30	9	1748
27	37	1749
60	51	1750
60	53	1751
9	51	1752
9	53	1753
41	41	1754
41	65	1755
23	25	1756
37	38	1757
59	8	1758
41	61	1759
45	38	1760
45	21	1761
30	59	1762
12	20	1763
59	64	1764
2	50	1765
49	6	1766
52	11	1767
9	57	1768
47	19	1769
49	19	1770
57	21	1771
18	19	1772
43	60	1773
18	8	1774
40	41	1775
29	28	1776
17	28	1777
17	65	1778
27	33	1779
46	63	1780
35	57	1781
50	51	1782
52	20	1783
53	48	1784
35	7	1785
53	7	1786
11	8	1787
13	33	1788
6	28	1789
35	28	1790
25	9	1791
7	39	1792
7	30	1793
8	49	1794
6	65	1795
33	30	1796
22	56	1797
37	44	1798
41	25	1799
25	32	1800
36	17	1801
47	54	1802
47	9	1803
49	9	1804
20	15	1805
52	41	1806
37	45	1807
54	12	1808
47	22	1809
49	22	1810
61	45	1811
19	33	1812
22	26	1813
46	2	1814
12	7	1815
35	65	1816
53	39	1817
30	38	1818
11	56	1819
30	14	1820
57	45	1821
53	19	1822
47	55	1823
50	53	1824
30	30	1825
25	39	1826
40	61	1827
30	34	1828
53	9	1829
56	47	1830
36	25	1831
18	12	1832
37	21	1833
36	41	1834
4	40	1835
18	56	1836
20	11	1837
54	19	1838
61	39	1839
62	60	1840
16	62	1841
61	19	1842
8	57	1843
51	51	1844
12	11	1845
39	27	1846
44	15	1847
49	54	1848
30	13	1849
56	66	1850
29	57	1851
24	43	1852
28	28	1853
55	65	1854
13	50	1855
40	5	1856
16	21	1857
7	12	1858
23	49	1859
15	40	1860
23	41	1861
22	45	1862
23	10	1863
57	44	1864
55	6	1865
30	22	1866
9	65	1867
6	51	1868
6	53	1869
37	56	1870
57	34	1871
55	55	1872
36	5	1873
55	29	1874
53	32	1875
29	20	1876
45	8	1877
29	65	1878
23	11	1879
25	19	1880
34	28	1881
16	10	1882
14	33	1883
41	17	1884
13	57	1885
22	40	1886
55	2	1887
37	40	1888
46	13	1889
11	12	1890
11	23	1891
19	65	1892
51	18	1893
2	39	1894
11	62	1895
44	11	1896
23	20	1897
34	50	1898
2	20	1899
45	26	1900
16	38	1901
60	11	1902
41	28	1903
61	32	1904
52	49	1905
18	32	1906
35	2	1907
5	59	1908
61	59	1909
55	24	1910
55	4	1911
20	7	1912
41	52	1913
51	59	1914
55	12	1915
26	59	1916
35	11	1917
2	59	1918
44	7	1919
20	20	1920
37	26	1921
11	26	1922
27	53	1923
54	4	1924
12	39	1925
16	55	1926
55	36	1927
11	39	1928
55	48	1929
61	9	1930
30	16	1931
5	39	1932
53	13	1933
8	23	1934
11	48	1935
35	4	1936
35	12	1937
35	6	1938
15	45	1939
14	39	1940
48	45	1941
12	59	1942
18	26	1943
18	4	1944
2	58	1945
45	56	1946
49	30	1947
25	45	1948
18	2	1949
62	52	1950
7	48	1951
21	59	1952
34	65	1953
33	15	1954
2	57	1955
13	28	1956
48	66	1957
32	59	1958
14	65	1959
7	23	1960
36	61	1961
12	37	1962
61	22	1963
44	59	1964
61	21	1965
40	25	1966
58	65	1967
38	39	1968
6	57	1969
29	51	1970
29	53	1971
35	42	1972
41	60	1973
9	20	1974
18	23	1975
54	2	1976
47	32	1977
49	32	1978
60	7	1979
60	15	1980
60	37	1981
44	20	1982
29	11	1983
2	11	1984
2	15	1985
35	37	1986
40	52	1987
5	57	1988
20	37	1989
59	62	1990
3	39	1991
6	20	1992
53	4	1993
44	50	1994
55	66	1995
20	24	1996
51	15	1997
9	11	1998
58	57	1999
[truncated: 1,954 more rows]
